# Supplementary material for: Comprehensive Morpho-Functional Profiling of Peruvian Andean Capsicum pubescens Germplasm Reveals Promising Accessions with High Agronomic and Nutraceutical Value
Source: Plants (Basel). 2026 Jan 17;15(2):288. doi: 10.3390/plants15020288 (PMC12845375; doi:10.3390/plants15020288)
Supplement: Supplementary file 1 [file plants-15-00288-s001.zip]

Archive with 3 entries (3 files):
- Supp Material_1.8_rev_MHG.pdf
- Supplementary Table S3 Rocoto_rev_MHG.xlsx
- Technical Report S1_Quantification of Capsaicinoid Standards.pdf
