# Supplementary material for: Comprehensive Morpho-Functional Profiling of Peruvian Andean Capsicum pubescens Germplasm Reveals Promising Accessions with High Agronomic and Nutraceutical Value
Source: Plants (Basel). 2026 Jan 17;15(2):288. doi: 10.3390/plants15020288 (PMC12845375; doi:10.3390/plants15020288)
Supplement: Supplementary file 1 [file plants-15-00288-s001.zip › Supplementary Table S3 Rocoto_rev_MHG.xlsx]

## Sheet: Table S3
	"Table S3. Provenance data and mean values of 28 agro-morphological, physicochemical, colorimetric, bioactive, and antioxidant-capacity variables in 78 Capsicum pubescens Ruiz & Pav. accessions from the INIA National Rocoto Germplasm Collection (Peru). Abbreviations and Units of Measurement: Plant height (PH, cm); days to maturity (MD, days); fruit weight per plant (FWP, g); soluble solids (BRIX,…
	N.°	ACCESSION CODE (PER)	COUNTRY	DEPARTMENT	PROVINCE	DISTRICT	LOCALITY	LATITUDE	LONGITUDE	ELEVATION (m a.s.l.)	PH	MD	FWP	BRIX	HUM	FL	FW	FT	WEI	EFW	LN	FSW	L	A	B	C	H	TPC	ASC	CAR	DPPH	ABTS	FRAP	NHC	CAP	DHC	TCS	SHU
	1	PER1002796	PERÚ	AREQUIPA	CASTILLA	VIRACO	HUAMI	-15.689100	-72.516590	2290	106.333	243	263.4	8.73333	88.7951	3.53183	3.34769	4.05028	18.6336	17.8428	2.88889	0.790842	55.0065	24.7626	49.7048	55.686	63.0751	1563.12	51.5581	13.3436	11.3452	138.498	50.827	404.211	488.179	531.712	1424.1	22109.8
	2	PER1002808	PERÚ	AREQUIPA	CASTILLA	MACHAGUAY	ARHUIN	-15.673130	-72.497900	2492	86	243	282.46	7.76667	88.6906	4.15422	3.71244	4.12444	23.3256	22.2939	2.30556	1.03166	55.1269	19.2893	49.3852	53.2022	68.7336	2212.13	56.5015	6.8022	11.5692	132.699	59.0779	588.388	1211.91	1457.45	3257.76	53057.1
	3	PER1002813	PERÚ	AREQUIPA	CASTILLA	MACHAGUAY	ARHUIN	-15.673130	-72.497900	2492	100	272	283.147	8.73333	89.3118	4.62431	3.81817	3.26389	26.2039	25.6103	3.02778	0.593597	56.476	26.0275	74.3922	60.0706	63.9582	1450.66	58.3113	18.7559	15.2245	206.521	52.7441	116.537	210.007	466.462	793.006	13021.5
	4	PER1002815	PERÚ	AREQUIPA	CASTILLA	MACHAGUAY	JACTANA	-15.650420	-72.505420	3101	90.3333	244	536.843	9	89.4651	4.93208	4.04872	4.70444	30.8339	29.831	2.11111	1.00289	56.7495	21.6069	53.8983	57.6567	69.5317	1419.31	80.5354	17.8401	15.8772	101.787	50.9041	193.218	461.726	535.773	1190.72	19565.8
	5	PER1002816	PERÚ	AREQUIPA	CASTILLA	VIRACO	PILCUY	-15.676070	-72.535130	2671	108.333	244	665.507	8.4	89.162	5.21778	3.58872	4.65806	22.7244	21.9552	2	0.769278	55.17	25.0656	51.2144	55.3956	65.1393	1312.99	74.6164	15.6588	14.3856	84.0553	49.1593	347.455	775.027	617.088	1739.57	28220.3
	6	PER1002817	PERÚ	AREQUIPA	CASTILLA	VIRACO	PILCUY	-15.676070	-72.535130	2671	97.3333	244	1390.62	8.43333	89.3735	4.61486	3.71872	4.29972	23.8419	23.2117	2.83333	0.630292	53.0083	21.1563	48.3183	52.8913	66.3544	1281.11	65.9379	9.94955	13.7138	71.5414	53.578	513.75	606.985	664.805	1785.54	27666.9
	7	PER1002818	PERÚ	AREQUIPA	CASTILLA	VIRACO	PILCUY	-15.676070	-72.535130	2671	99	233	721.997	8.7	89.8143	4.41433	3.84564	3.78389	24.9189	24.2408	2.80556	0.678111	53.1129	19.1258	47.0797	50.9669	67.9475	1405.86	76.6974	11.9108	14.2126	83.2782	46.631	524.096	497.346	509.735	1531.18	23110.2
	8	PER1002820	PERÚ	AREQUIPA	CASTILLA	VIRACO	PILCUY	-15.676070	-72.535130	2671	90.3333	264	490.663	9.96667	90.5385	5.83089	3.49386	3.82167	26.3081	25.6877	2.30556	0.620375	55.3926	22.9357	52.4379	57.3197	66.3187	1130.19	47.3299	12.4511	22.114	157.857	49.1255	93.2562	122.24	212.111	427.608	6814.47
	9	PER1002822	PERÚ	AREQUIPA	CASTILLA	VIRACO	PILCUY	-15.676070	-72.535130	2671	99.6667	264	461.61	9.36667	89.0941	5.23517	3.90053	4.30833	29.0956	28.2191	2.80556	0.876444	53.4681	20.4733	50.2629	54.4501	67.7859	1501.59	108.523	17.3674	15.2006	112.286	49.233	240.228	947.236	791.359	1978.82	33265.6
	10	PER1002827	PERÚ	AREQUIPA	CASTILLA	VIRACO	ISABELILLA-PILCUY	-15.676070	-72.535130	2671	105.667	272	428.333	9.9	88.4915	3.78392	3.07586	4.16556	15.1725	14.6026	2.69444	0.569914	53.0841	27.9987	49.1913	56.6811	60.296	1273.75	107.657	17.5796	15.4918	58.2904	54.186	432.425	1030.48	1222.7	2685.6	44142.9
	11	PER1002831	PERÚ	AREQUIPA	CASTILLA	VIRACO	LLAYIYAC-PILCUY	-15.676070	-72.535130	2671	94.3333	264	893.66	7	89.2524	4.87333	4.112	4.06167	28.4925	27.797	3.27778	0.695478	34.8826	32.2847	18.7467	37.3404	30.3185	1517.59	65.4855	45.6055	18.5224	101.494	62.2443	686.323	680.271	909.246	2275.84	34949.3
	12	PER1002834	PERÚ	AREQUIPA	CASTILLA	VIRACO	ESTHELA-PILCUY	-15.676070	-72.535130	2671	93.3333	244	584.403	8.8	88.6577	5.04633	3.53478	3.79	21.4586	20.8144	2.19444	0.644261	57.2837	22.7083	54.2798	58.9152	67.2368	1134.5	47.0154	13.8625	13.2838	128.967	43.6401	226.104	245.453	392.916	864.474	13508.3
	13	PER1002835	PERÚ	AREQUIPA	CASTILLA	VIRACO	LA QUEBRADA-RITUY	-15.684510	-72.525620	2472	90.3333	264	281.555	8.26667	89.253	4.65989	4.31467	4.37	31.7369	31.175	3.27778	0.561914	35.1502	31.0388	18.6248	36.2457	30.9203	1717.38	67.9942	21.9929	27.2616	240.029	58.5695	225.249	757.018	674.824	1657.09	27650.8
	14	PER1002837	PERÚ	AREQUIPA	CASTILLA	VIRACO	LA QUEBRADA-RITUY	-15.684510	-72.525620	2472	95	264	337.12	8.16667	89.3944	4.08739	3.55544	3.63389	21.3481	20.5509	2.5	0.797189	36.2399	31.0235	18.8163	36.3385	31.1416	1300.25	53.7894	24.6635	4.08593	97.6749	47.0124	419.106	1004.44	908.691	2332.24	38132.5
	15	PER1002840	PERÚ	AREQUIPA	CASTILLA	VIRACO	LA ESCUELA-RITUY	-15.684510	-72.525620	2472	88	255	271.757	9.1	88.8636	3.89633	4.18892	3.91194	25.0222	24.2118	3.22222	0.810428	55.2636	20.1721	50.5279	54.5241	68.2016	1401.09	81.9841	7.38355	15.8679	93.3471	42.2543	227.801	113.133	159.022	499.956	7095.59
	16	PER1002841	PERÚ	AREQUIPA	CASTILLA	VIRACO	LA ESCUELA-RITUY	-15.684510	-72.525620	2472	74	233	292.253	9.6	87.3062	4.60064	2.64714	3.10972	12.8581	12.4347	2.08333	0.423339	38.4398	34.7979	22.4233	41.0935	32.5606	1382.32	60.5714	26.7701	9.59095	151.55	49.7682	257.265	538.012	391.912	1187.19	19125.2
	17	PER1002843	PERÚ	AREQUIPA	CASTILLA	VIRACO	RITUY	-15.684510	-72.525620	2472	88	233	248.48	11.4	87.3714	3.58142	2.62808	3.91189	11.4964	11.0552	2.69444	0.441236	54.9914	23.0626	51.4384	56.4235	65.899	2024.52	68.7297	8.79581	11.5767	129.727	46.4803	272.667	237.739	289.869	800.275	12065.8
	18	PER1002849	PERÚ	AREQUIPA	CASTILLA	VIRACO	PUCA PUCA-HUAMI	-15.688280	-72.522790	2555	97	207	230.91	10.2333	87.5235	4.49272	3.07189	3.42444	17.0664	16.4464	2.22222	0.619978	39.2507	31.3299	22.8188	38.9769	36.3806	1456.74	55.2371	37.9351	13.158	93.6538	49.7601	644.959	1135.35	993.758	2774.07	44259.4
	19	PER1002858	PERÚ	HUÁNUCO	HUÁNUCO	CHINCHAO	MICHO-SHAIRICANCHA	-9.748300	-76.120500	2300	103.333	233	1480.72	8.26667	89.3592	4.03756	3.34442	4.55861	19.9333	19.1399	2.58333	0.793408	36.5987	31.6676	19.3021	37.1004	31.3734	1216.32	61.0796	22.7978	14.6014	167.885	61.7425	371.314	668.722	544.029	1584.07	25271.7
	20	PER1002860	PERÚ	HUÁNUCO	HUÁNUCO	CHINCHAO	DIEZ CANSECO	-9.748300	-76.120500	2300	103.667	233	733.18	8.66667	88.4702	3.90775	3.35858	3.22389	18.91	18.3934	2	0.516636	53.086	27.6434	43.7546	51.791	57.7604	1314.96	52.1903	2.49592	13.8848	148.039	59.6505	571.665	842.628	735.939	2150.23	33760.6
	21	PER1002861	PERÚ	HUÁNUCO	HUÁNUCO	CHINCHAO	DIEZ CANSECO	-9.748300	-76.120500	2300	103	244	535.667	9.36667	88.4726	5.50072	3.78281	4.29861	29.4586	28.6824	2.5	0.776208	34.8675	32.8716	18.0712	37.539	28.6618	1366.24	45.4105	44.2165	14.6701	87.5641	52.3725	330.52	847.329	950.988	2128.84	35108.2
	22	PER1002862	PERÚ	HUÁNUCO	HUÁNUCO	CHINCHAO	DIEZ CANSECO-MAYOBAMBA	-9.748300	-76.120500	2300	108.667	233	229.663	8.33333	88.8077	5.06567	3.59567	4.61083	25.5783	24.6904	2.44444	0.887969	34.7608	31.7936	16.7718	35.957	26.4779	1671.66	66.4206	35.518	12.0429	131.929	56.2861	429.486	911.499	453.044	1794.03	28708.5
	23	PER1002863	PERÚ	HUÁNUCO	HUÁNUCO	CHINCHAO	DIEZ CANSECO-MAYOBAMBA	-9.748300	-76.120500	2300	91.6667	233	513.803	8.5	89.8189	2.86983	3.36472	4.14	15.3775	14.8374	3.02778	0.540089	53.2727	28.1959	47.36	55.1348	59.2542	1370.87	83.9187	13.528	23.8408	177.205	56.7067	176.633	516.631	718.234	1411.5	23535.5
	24	PER1002865	PERÚ	HUÁNUCO	HUÁNUCO	CHINCHAO	DIEZ CANSECO-MAYOBAMBA	-9.748300	-76.120500	2300	90.6667	244	428.593	8.73333	88.6831	3.83294	4.27828	3.98056	28.0314	27.2534	3	0.777997	46.8383	22.895	36.0502	43.0259	57.631	1000.2	35.7683	14.9343	21.3295	139.863	51.7848	197.623	794.26	1114.22	2106.11	35608.2
	25	PER1002866	PERÚ	HUÁNUCO	HUÁNUCO	CHINCHAO	DIEZ CANSECO-MAYOBAMBA	-9.748300	-76.120500	2300	102	264	1070.74	9.1	88.8216	3.47986	3.46006	3.87306	17.7942	17.1852	2.61111	0.608992	37.3306	34.7531	22.3209	41.3528	32.6914	1488.07	60.1744	28.58	17.6554	189.615	54.8932	232.65	453.189	600.816	1286.66	20928.2
	26	PER1002870	PERÚ	HUÁNUCO	HUÁNUCO	SAN PABLO DE PILLAO	SANTA ROSA	-9.796000	-75.810100	2450	98.3333	244	1323.48	9.56667	88.4486	3.84903	3.87817	4.52081	25.4547	24.5324	2.66667	0.922322	57.2014	19.7426	53.4568	57.1223	69.6689	1354.75	57.423	9.01892	15.9242	101.873	49.2484	375.33	776.024	682.558	1833.91	29646.6
	27	PER1002872	PERÚ	HUÁNUCO	HUÁNUCO	SAN PABLO DE PILLAO	SANTA ROSA	-9.796000	-75.810100	2450	102.667	264	906.793	7.5	89.7071	4.36292	4.72581	4.53972	38.6272	37.749	3.11111	0.878272	37.7009	36.446	22.8331	43.0469	31.9935	993.482	48.6533	26.7309	10.9375	68.5744	40.6808	315.206	699.274	1059.16	2073.64	34122.5
	28	PER1002873	PERÚ	HUÁNUCO	HUÁNUCO	SAN PABLO DE PILLAO	SANTA ROSA	-9.796000	-75.810100	2450	89.6667	233	577.433	7.53333	89.8072	5.25856	4.21378	4.08972	28.4811	27.806	2.41667	0.675114	35.2413	30.53	18.9372	35.9903	32.272	1279.46	52.3505	27.5627	17.6968	79.7506	63.3524	548.157	987.174	1414.67	2950	47828.2
	29	PER1002874	PERÚ	HUÁNUCO	HUÁNUCO	CHINCHAO	MIRADOR	-9.712000	-76.090300	2400	93	244	1532.54	7	90.3213	4.66031	4.38942	4.17528	30.0661	29.3042	3.22222	0.761956	39.7872	33.1468	25.6214	42.0458	37.7237	1137.69	82.7511	23.7318	14.6564	65.4284	50.2035	368.504	882.406	818.247	2069.16	33846.2
	30	PER1002875	PERÚ	HUÁNUCO	AMBO	HUÁCAR	HUÁCAR	-10.160400	-76.237100	2500	98.6667	233	783.11	7.56667	90.3885	5.52939	3.91167	4.675	25.8489	25.3646	2.58333	0.484336	56.2717	19.6587	52.4419	56.0931	69.3483	1450.96	83.6741	13.5447	15.2155	78.8652	51.9212	1051.45	1071.61	1101.3	3224.36	49059.7
	31	PER1002876	PERÚ	HUÁNUCO	AMBO	HUÁCAR	HUÁCAR	-10.160400	-76.237100	2300	88	264	1037.85	7.43333	90.0251	4.19208	4.13497	3.7025	25.3786	24.7067	3	0.671892	37.9453	33.6029	22.5039	40.4892	33.7663	1209.26	70.5736	17.8537	15.0984	71.607	51.6237	395.637	905.791	936.259	2237.69	36576
	32	PER1002877	PERÚ	HUÁNUCO	HUÁNUCO	CHINCHAO	CHINCHAVITO	-9.505700	-75.941300	2300	74.3333	244	693.627	7.26667	91.2542	4.55578	4.28006	3.95722	32.3769	31.4816	3.66667	0.895356	37.0767	32.8594	21.886	39.4653	33.368	1347.29	70.8206	31.4259	24.9136	125.947	63.8715	444.25	888.368	1186.03	2518.64	41047.7
	33	PER1002878	PERÚ	AREQUIPA	CASTILLA	MACHAGUAY	AGUASANA-MANANTIAL	-15.692300	-72.490800	2180	99	244	742.093	8.26667	89.897	4.04753	4.41072	3.78722	28.5447	27.789	2.91667	0.755756	54.8935	17.4709	50.0997	53.1725	70.7552	1312.85	77.6556	8.18125	14.4236	74.1496	45.6108	560.911	667.101	774.595	2002.61	31125.6
	34	PER1002879	PERÚ	AREQUIPA	CASTILLA	MACHAGUAY	AGUASANA	-15.692300	-72.490800	2180	103	244	1837.63	8.8	88.3602	4.51192	3.27722	3.71583	18.3378	17.7061	2.80556	0.631675	56.9389	25.6216	56.4998	62.1406	65.5179	1046.48	120.807	16.5484	12.0351	67.7317	41.5635	319.501	603.132	880.254	1802.89	29339.9
	35	PER1002880	PERÚ	AREQUIPA	CASTILLA	MACHAGUAY	AGUASANA	-15.692300	-72.490800	2180	91.6667	244	1670.33	8.16667	90.3949	5.29544	3.728	4.21694	27.2133	26.0599	3.08333	1.1534	54.8598	18.6702	50.4385	53.8528	69.655	1165.72	72.5848	10.5909	13.849	68.2653	45.0158	521.201	724.103	931.971	2177.27	34468.1
	36	PER1002883	PERÚ	AREQUIPA	CASTILLA	MACHAGUAY	AGUASANA	-15.692300	-72.490800	2200	94.3333	264	1132.87	9.56667	88.0882	5.77333	3.24089	3.56167	21.6458	20.8096	2.36111	0.836189	55.684	24.9373	53.4073	59.0299	64.9132	1305.25	48.9356	13.0257	16.1301	128.318	52.0054	1112.4	1028.4	893.418	3034.21	45313.7
	37	PER1002886	PERÚ	AREQUIPA	CASTILLA	MACHAGUAY	AGUASANA	-15.692300	-72.490800	2200	101.667	244	1646.69	9.46667	87.8643	4.81089	3.83522	3.83472	23.5125	22.4863	2.52778	1.02621	35.0188	31.1756	18.0731	36.0744	30.1171	1122.33	72.6264	9.16098	4.61538	78.6997	43.2797	355.545	598.243	756.038	1709.83	27478.4
	38	PER1002894	PERÚ	AREQUIPA	CASTILLA	MACHAGUAY	ARHUIN	-15.673130	-72.497900	2492	91	272	196.667	7.73333	90.1668	4.47689	4.52869	3.82889	29.6472	28.8086	3.08333	0.838622	33.921	31.6374	18.8745	36.865	30.7198	1334.64	127.963	52.5927	14.1196	72.8126	51.612	612.319	917.627	907.204	2437.15	38481.7
	39	PER1002901	PERÚ	AREQUIPA	CASTILLA	MACHAGUAY	JACTANA	-15.650420	-72.505420	3101	87.3333	244	1490.89	7.6	90.9351	4.25014	4.33867	4.22733	32.7483	32.2791	3.44444	0.469242	53.3936	14.249	48.035	50.2274	73.4537	1462.81	77.2455	11.0289	27.9591	158.531	66.8671	741.038	480.681	958.007	2179.73	32712.4
	40	PER1002907	PERÚ	AREQUIPA	CASTILLA	VIRACO	HUASCASCA	-15.674600	-72.513400	2833	86.3333	272	724.547	8.9	86.9388	4.81458	3.09461	3.31444	16.6781	16.1588	2.44444	0.519233	37.7461	36.15	23.2204	43.1849	32.4551	945.215	124.907	22.096	8.15924	59.0115	38.2299	487.552	366.729	328.286	1182.57	17244.2
	41	PER1002910	PERÚ	AREQUIPA	CASTILLA	VIRACO	YASO	-15.678900	-72.512100	2525	102.667	255	154.54	8.03333	89.6252	4.92867	3.99939	3.95417	27.7936	26.8391	2.5	0.954539	55.8587	19.6852	51.8177	55.6071	69.1718	1244.49	64.2787	10.2835	22.9978	130.361	55.9015	494.375	516.8	631.786	1642.96	25263.3
	42	PER1002912	PERÚ	AREQUIPA	CASTILLA	VIRACO	YASO	-15.678900	-72.512100	2400	98.6667	272	713.945	8.43333	89.0451	6.00111	4.13586	3.79806	26.1536	24.9794	3.16667	1.17417	55.6356	26.3246	53.9745	60.169	64.0105	1051.49	34.3509	10.6475	11.5013	62.5814	39.9892	697.788	772.348	768.262	2238.4	34313.8
	43	PER1002920	PERÚ	AREQUIPA	CASTILLA	PAMPACOLCA	YATO	-15.717900	-72.526100	2291	99.3333	296	131.28	8.8	89.0884	6.68625	3.35033	3.71361	26.47	25.7863	2.61111	0.683653	54.7984	20.5546	51.1071	56.5259	68.4871	1477.77	76.4265	15.1925	31.7853	156.18	76.9977	931.063	1258.79	1357.53	3547.39	55654.4
	44	PER1002931	PERÚ	AREQUIPA	CASTILLA	PAMPACOLCA	ESCALERA	-15.838800	-72.655500	2932	89.6667	244	33.94	9.6	88.2307	5.03686	4.37478	4.17389	32.7817	32.2124	3	0.569294	55.1825	20.8304	50.4838	54.6917	67.5182	1636.71	60.5887	12.3303	17.7125	104.277	55.2062	364.758	1423.11	915.084	2702.95	45305.3
	45	PER1002946	PERÚ	AREQUIPA	CONDESUYOS	CHUQUIBAMBA	CARMEN ALTO	-15.813200	-72.648400	3064	108.667	244	35.005	8.33333	90.0856	5.37753	4.45414	3.52889	40.3092	39.3073	3.13889	1.00187	33.7295	35.9798	20.3303	41.3421	29.4094	1183.49	75.24	47.1338	14.5267	75.7913	54.5512	562.853	918.784	858.846	2340.48	37170.7
	46	PER1002956	PERÚ	AREQUIPA	CONDESUYOS	CHUQUIBAMBA	CHIRINGAY	-15.817800	-72.641500	2837	87.3333	264	49.41	7.66667	89.9741	5.00586	4.09228	4.16806	28.8306	28.1413	3	0.689231	34.7166	31.8281	19.4395	37.3079	31.3824	1394.83	64.7852	24.1638	25.3715	134.12	66.5003	768.115	1155.12	1239.16	3162.39	50085.7
	47	PER1002959	PERÚ	AREQUIPA	CONDESUYOS	CHUQUIBAMBA	SIGUÁN	-15.825700	-72.637400	2827	92.6667	244	1035.54	7.66667	90.3019	6.57637	3.76358	3.83694	30.9439	30.3302	2.30556	0.613648	54.2594	18.8333	49.3877	51.1532	68.8694	1473.1	69.4441	6.87916	19.673	83.9103	62.0837	804.341	1525.6	1883.33	4213.26	68270.3
	48	PER1002961	PERÚ	AREQUIPA	CONDESUYOS	CHUQUIBAMBA	SIGUÁN	-15.825700	-72.637400	2827	93.6667	228	298.775	8.13333	89.9762	4.44053	3.80647	4.27222	25.5328	25.0498	2.41667	0.482947	37.1984	32.8433	22.4532	39.3751	33.9221	1202.3	89.9313	24.5308	22.8862	129.931	56.5723	383.48	525.699	498.162	1407.34	22005.2
	49	PER1002972	PERÚ	AREQUIPA	CONDESUYOS	CHUQUIBAMBA	BUENA VISTA	-15.830700	-72.636100	2722	90	244	746.52	7.16667	90.2477	4.23953	3.31822	3.54311	18.5547	17.6209	2.66667	0.933797	56.7694	16.4487	53.8089	56.3266	72.9207	1961.09	66.7877	7.95997	12.8502	117.054	59.8171	917.714	1039.51	1321.75	3278.97	50916.9
	50	PER1002977	PERÚ	AREQUIPA	CONDESUYOS	CHUQUIBAMBA	HUARCAO	-15.835400	-72.633600	2531	108.667	255	28.6633	9.03333	88.3107	5.54419	4.0565	3.79528	27.7	27.1743	2.66667	0.525707	53.2159	22.0231	49.34	54.1228	65.9248	1444.7	73.7599	12.4487	31.8961	128.491	74.8156	1356.56	1325.56	1071.61	3753.73	56250.4
	51	PER1002978	PERÚ	AREQUIPA	CONDESUYOS	CHUQUIBAMBA	HUARCAO	-15.835400	-72.633600	2531	103.667	244	544.443	8.36667	89.1298	5.38961	3.79761	3.53333	28.0444	26.9832	3.22222	1.06124	54.5435	18.4045	50.568	53.3982	70.146	1367.83	123.377	12.8157	16.0368	95.0331	52.0402	618.246	535.534	742.237	1896.02	28756.3
	52	PER1002983	PERÚ	AREQUIPA	CONDESUYOS	CHUQUIBAMBA	KUYAY	-15.838800	-72.655500	2614	89	228	795.193	10	87.9876	4.71364	3.15139	4.35861	16.6431	16.2145	2.69444	0.428572	56.8846	18.2088	55.194	57.1225	71.3314	1737.81	73.3112	9.24321	5.77234	95.0263	50.0975	548.774	1004.42	831.581	2384.77	38116.3
	53	PER1002984	PERÚ	AREQUIPA	CONDESUYOS	CHUQUIBAMBA	KUYAY	-15.838800	-72.655500	2614	83	272	12.69	10.8667	87.6232	5.52617	3.60108	3.93417	21.9453	21.5456	2.5	0.399717	53.2107	21.0446	50.2599	54.5989	67.2163	1085.29	53.0164	14.2766	22.0317	93.5994	55.0041	191.325	1069.27	630.815	1891.41	32228
	54	PER1002985	PERÚ	AREQUIPA	CONDESUYOS	CHUQUIBAMBA	KUYAY	-15.838800	-72.655500	2614	100	244	112.857	7.93333	89.4192	3.93747	4.33558	3.95667	29.3089	28.2612	2.69444	1.04773	34.9181	33.5792	18.9069	38.5734	29.2071	1259.49	72.7669	14.4272	15.2497	88.9291	52.1021	724.587	365.566	464.485	1554.64	21962.4
	55	PER1002988	PERÚ	AREQUIPA	CONDESUYOS	CHUQUIBAMBA	KUYAY	-15.838800	-72.655500	2614	86	228	105.05	8.23333	90.2422	6.41517	3.90472	4.45083	34.2114	33.5878	2.58333	0.623553	51.7537	21.3251	47.446	52.1225	65.7323	1556.99	80.2618	16.9869	35.3076	166.688	83.8114	653.074	1503.33	1479.33	3635.73	59385.8
	56	PER1002992	PERÚ	AREQUIPA	CONDESUYOS	CHUQUIBAMBA	KUYAY	-15.838800	-72.655500	2616	101.667	255	71.035	8.3	89.701	6.34969	3.74803	3.54417	30.7356	30.2389	2.91667	0.496617	53.7929	17.4378	49.8653	52.9818	70.7137	1553.14	91.351	15.562	37.7677	175.396	89.0849	925.701	1718.48	1680.45	4324.64	69513.8
	57	PER1002993	PERÚ	AREQUIPA	CONDESUYOS	CHUQUIBAMBA	CASCONSA EL BLANCO	-15.838800	-72.655500	2646	86	272	167.89	8.7	88.8409	5.43872	3.53547	3.89778	25.3186	24.7256	2.58333	0.593017	59.1112	21.3872	57.7624	61.6919	69.6622	1381.37	57.076	8.5663	28.6917	131.57	68.304	732.205	2541.59	1764	5037.8	83960.9
	58	PER1002995	PERÚ	AREQUIPA	CONDESUYOS	CHUQUIBAMBA	CRUZ PAMPA-CHUQUIBAMBA	-15.841300	-72.641600	2720	100.667	244	159.465	8.7	89.805	5.23583	4.16344	4.34917	31.5856	30.7403	2.52778	0.845214	52.0875	19.8925	47.0752	51.4872	67.4295	1600.43	65.7385	6.26091	18.1886	79.5128	65.7891	554.823	1290.15	1602.53	3447.51	56636.3
	59	PER1002996	PERÚ	CAJAMARCA	CONTUMAZA	CONTUMAZA	SEÑAL CHINCHIN	-7.361670	-78.802500	2674	98	272	198.67	7.66667	90.3878	4.12817	4.1285	4.77083	28.3922	27.8145	3.02778	0.577694	38.3357	32.765	22.3142	39.7156	33.8392	1387.93	71.3666	20.5704	16.4285	79.508	56.3688	902.784	1341.94	1540.15	3784.88	60022.1
	60	PER1003000	PERÚ	CAJAMARCA	SAN MARCOS	EDUARDO VILLANUEVA	COLPÓN	-7.426060	-78.188690	2092	97.6667	244	135.98	8.1	89.5308	3.91208	4.26819	4.24833	27.8308	26.8522	3.22222	0.978622	36.5125	33.6174	20.1826	39.228	30.9463	1353.83	76.1872	29.5069	25.965	152.631	63.7233	601.923	850.606	934.703	2387.23	37631.1
	61	PER1003001	PERÚ	LA LIBERTAD	JULCÁN	CALAMARCA	SECTOR SAN VICENTE	-8.077220	-78.373330	2063	79.6667	244	236.01	10.0333	87.8488	2.96725	3.77192	4.125	18.9325	18.4044	2.16667	0.528067	35.381	34.3148	17.6671	38.4017	27.2146	1267.02	70.8835	35.2116	25.9945	177.687	58.2288	260.079	281.292	330.105	871.477	13422.7
	62	PER1003003	PERÚ	LA LIBERTAD	OTUZCO	USQUIL	EL HUAYO	-7.840560	-78.329170	2008	86.6667	244	13.79	6.7	90.9521	3.30064	4.08831	4.35889	22.0025	21.4281	3.5	0.574358	50.251	23.2114	39.7882	45.0872	61.0407	1188.53	88.7127	3.01109	25.3986	110.671	59.127	139.74	267.287	465.054	872.081	14273.3
	63	PER1003004	PERÚ	CAJAMARCA	HUALGAYOC	BAMBAMARCA	ANGOMARCA BAJO	-6.670830	-78.505560	2523	96.6667	272	110.07	7.8	90.107	5.69125	3.52502	4.22889	26.3661	25.7139	2.61111	0.652222	35.9983	34.8793	21.1569	40.8415	31.1137	1289.36	66.2838	33.0662	24.9952	156.35	56.0105	415.522	151.344	221.566	788.431	10764
	64	PER1003006	PERÚ	CAJAMARCA	HUALGAYOC	BAMBAMARCA	ANGOMARCA BAJO	-6.671390	-78.505280	2528	80	296	250.28	8.26667	93.445	3.90025	3.78606	3.24944	21.2586	20.5781	3.33333	0.680539	37.2503	31.2563	23.087	39.031	36.2159	1304.25	46.5403	37.8471	14.9106	103.603	58.8444	453.387	642.173	1135.98	2231.53	35802.7
	65	PER1003008	PERÚ	CAJAMARCA	HUALGAYOC	BAMBAMARCA	AV. RICARDO PALMA, BAMBAMARCA	-6.669440	-78.503330	2532	82.3333	244	1216.35	6.83333	92.5	3.26692	3.74033	4.25806	20.0428	19.4345	3.11111	0.608258	35.1739	31.1317	17.1305	35.5936	28.5244	1664.81	61.7055	40.2431	9.28206	121.32	61.9152	803.533	1863.12	2390.83	5057.48	83130
	66	PER1003011	PERÚ	CAJAMARCA	CAJAMARCA	ENCAÑADA	UTCO	-7.095830	-78.305280	1195	78.6667	228	47.07	6.6	91.4475	4.01044	4.15333	3.71722	25.7083	25.0989	3.41667	0.609439	35.2644	34.3915	19.4617	39.5591	29.2952	1473.33	73.0206	35.9502	18.8135	96.4243	64.843	412.683	623.313	1390.81	2426.8	39432.5
	67	PER1003090	PERÚ	CAJAMARCA	CAJAMARCA	LOS BAÑOS DEL INCA	CHALÁN	-7.095000	-78.467780	2600	64.3333	228	533.263	8.46667	89.7162	5.77714	3.12833	3.94306	19.2489	18.79	2.30556	0.458922	58.2029	16.0787	54.9866	57.5234	73.1468	1551.75	85.0568	22.819	19.3048	98.2505	55.48	725.089	678.977	729.729	2133.79	32229.2
	68	PER1003016	PERÚ	CAJAMARCA	CAJAMARCA	ASUNCIÓN	CHALÁN	-7.340830	-78.530000	2600	87.3333	244	261.605	7.53333	89.9532	4.834	3.99819	4.26722	27.9847	27.0547	2.80556	0.930044	34.5311	30.2733	18.0629	35.2955	30.8179	1065.58	65.5702	33.2917	12.5275	71.4528	41.2489	250.836	914.102	762.694	1927.63	32277.3
	69	PER1003021	PERÚ	CAJAMARCA	CELENDÍN	SOROCHUCO	VILLA HERMOSA	-6.907500	-78.275830	2450	83	228	393.465	8.06667	89.608	5.89272	3.61519	3.30389	25.7919	24.927	2.61111	0.864992	36.7595	32.7395	20.9221	38.8769	32.4415	1379.83	70.8146	22.5649	14.9759	80.0387	53.6359	749.841	1071.85	1672	3493.69	55833.7
	70	PER1003026	PERÚ	CAJAMARCA	SANTA CRUZ	NINABAMBA	LA BAJADA DE LUZ	-6.684440	-78.797780	2440	78.6667	228	91.0367	8.63333	88.5723	4.18486	3.79847	3.20278	21.7197	20.8765	3.19444	0.843236	39.5612	37.5199	25.7017	45.55	34.2086	1256.14	64.7587	16.8257	10.1819	140.52	48.5145	231.353	535.45	602.516	1369.32	22440
	71	PER1003028	PERÚ	CAJAMARCA	CHOTA	LAJAS	PEÑA ROTA-BARRIO	-6.619720	-78.730000	2453	87.3333	228	95.45	10.0667	87.3456	4.03492	3.99644	3.66833	20.2911	19.7436	2.69444	0.547547	35.4633	34.0944	20.4131	39.7625	30.831	2316.75	72.1851	18.7363	7.30834	115.073	51.7908	357.65	755.165	839.683	1952.5	31791.8
	72	PER1003048	PERÚ	PUNO	SANDIA	ALTO INAMBARI	CASERÍO PUCARAMAYO	-14.130170	-69.307190	1809	89.6667	255	170.133	7.5	90.3272	5.85686	4.25719	3.38833	29.0856	28.1912	2.5	0.894358	54.2541	21.6246	49.3153	53.9187	64.9234	1468.01	70.8681	10.1569	26.3547	158.246	65.1768	552.327	1095.77	1202.13	2850.23	46188.2
	73	PER1003049	PERÚ	PUNO	SANDIA	ALTO INAMBARI	CASERÍO PUCARAMAYO	-14.246670	-69.238610	1800	88.6667	228	164.56	8.1	90.1687	5.18061	3.21308	3.73889	17.6653	17.3176	2.27778	0.347664	54.6406	19.9342	49.6663	53.6135	68.0357	1093.61	64.9634	13.2623	13.3806	100.018	49.6969	198.507	537.009	344.84	1080.36	17703.2
	74	PER1003055	PERÚ	PUNO	SANDIA	ALTO INAMBARI	CASERÍO PUCARAMAYO, SECTOR TUNKINS	-14.130170	-69.207190	1809	85.3333	228	129.8	8.53333	89.8593	5.25939	3.18064	3.50111	19.2286	18.8237	2.55556	0.404942	54.0946	16.044	49.5469	51.6536	72.0846	1611.25	54.2744	9.18542	7.90201	93.9194	50.3812	284.587	570.482	673.957	1529.03	24844.2
	75	PER1003059	PERÚ	PUNO	SANDIA	ALTO INAMBARI	CASERÍO PUCARAMAYO, SECTOR TUNKINS	-14.130170	-69.207190	1809	83.6667	244	89.11	7.8	88.9618	4.77397	3.21256	3.6375	18.9817	18.4876	2.61111	0.494061	34.9294	27.5113	17.0741	32.4457	32.1889	1190.29	84.1743	19.7075	16.6633	64.7232	60.7701	539.862	641.429	1016.81	2198.1	34613.1
	76	PER1003063	PERÚ	PUNO	SANDIA	CUYO-CUYO	SECTOR JAPALLANI - LUCMAYOC	-14.559170	-69.466110	2229	83.6667	228	202.51	7.8	90.3351	4.14178	3.74672	4.43861	22.9378	22.0548	2.77778	0.882944	35.5613	33.5668	19.1163	38.6663	29.5997	1221.78	61.7044	35.7117	6.51554	99.8095	49.3175	462.605	855.049	559.344	1877	29845.8
	77	PER1003067	PERÚ	AYACUCHO	VILCAS HUAMÁN	HUAMBALPA	SAÑOC	-13.719720	-73.910000	3149	85	244	103.613	7.96667	89.5941	4.4135	3.08819	4.2925	17.0917	16.8125	2.19444	0.279133	55.6783	15.4886	51.5883	53.9769	73.1448	1068.59	60.9431	13.0858	7.03171	105.119	45.6476	319.943	352.15	642.348	1314.44	20688.1
	78	PER1003073	PERÚ	AYACUCHO	VILCAS HUAMÁN	VILCAS HUAMÁN	UNCAPATA	-13.643610	-73.784440	3248	84	228	195.61	8.23333	89.8901	3.19222	3.20925	3.71167	13.3636	12.9716	3.16667	0.392033	53.2181	19.3441	46.9084	50.9209	67.6756	1621.54	69.6491	25.9587	11.6831	135.874	51.1104	116.622	385.914	335.432	837.968	13966.4

## Sheet: Table S4
	Table S4: Fertilization program applied in rocoto cultivation starting in May 2024.
	Week	Ammonium Nitrate (kg)	Urea (kg)	Potassium sulfate (kg)	Monoammonium phosphate (kg)	Magnesium nitrate (kg)	Boric acid (kg)	Calcium nitrate (kg)
	1	1		1	0.67	0.06	0.04	0.61
	2	1.28		1.12	1.07	0.2	0.05	0.61
	3	1.52		1.2	1.4	0.41	0.1	0.77
	4	1.8		1.6	1.6	0.41	0.1	1.05
	5	2.16		1.6	1.6	0.41	0.1	1.5
	6	2.24		1.61	1.6	0.44	0.1	1.63
	7	2.24		1.86	1.6	0.47	0.13	2
	8	2.4		2.4	1.87	0.5	0.15	2
	9	2.5		2.4	1.87	0.54	0.15	2
	10	2.6		2.4	1.87	0.8	0.2	2.5
	11	2.72		2.42	1.87	0.8	0.2	3
	12	2.8		2	1.4	0.88	0.4	3.2
	13	2.8		2	1.2	1.19	0.45	4
	14		2.9	2	1	1.33	0.45	4
	15		3.2	1.92	0.8	1.55	0.4	4
	16		1.3	1.92	0.6	1.6	0.4	3.5
	17		3.3	1.8	0.4	1.8	0.35	3.5
	18		3.2	1.8		1.8	0.3	3.5
	19		2.9	1.8		1.52	0.3	3
	20		2.9	1.6		1.4	0.3	2.5
	21		2.7	1.6		1.2	0.29	2.25
	22		2.6	1.6		1.12	0.29	2
	23		2.4	1.52		0.92	0.25	2
	24		2.4	1.4		0.8	0.25	1.5
	25		2.3	1.32		0.8	0.15
	26		2.2	1.32		0.6	0.1
	27		2.1	1.2		0.6	0

## Sheet: Table S5
	Table S5: Climatic data recorded at Santa Rita during the study period.
	Date	Mean temperature – Value (°C)	Minimum temperature – Value (°C)	Maximum temperature – Value (°C)	Precipitation – Accumulated (1 h) – Value (mm)	Mean humidity – Value (%)	Minimum humidity – Value (%)	Maximum humidity – Value (%)
	January 2024	21.2	13	33.8	0	63	17	98
	Febrary 2024	21	12.8	33.9	0	73	28	98
	March 2024	21.3	13	32.6	0	64	23	98
	April 2024	19.6	11.1	30.9	0	63	24	99
	May 2024	18.1	7.6	31.3	0	53	7	98
	June 2024	18.6	7.1	33.4	0	32	6	96
	July 2024	17.7	3.1	33	0	32	6	99
	August 2024	17.8	0	34.1	9.6	32	0	97
	September 2024	19	0	32.4	0	31	0	76
	October 2024	18	0	31.3	0	41	0	98
	November 2024	0	0	0	0	49	0	97
	December 2024	19.4	12.1	27.6	0.2	56	2	96
